# Supplementary material for: Thoracic Curve Correction Ratio: An Objective Measure to Guide against Overcorrection of a Main Thoracic Curve in the Setting of a Structural Proximal Thoracic Curve
Source: J Clin Med. 2022 Mar 11;11(6):1545. doi: 10.3390/jcm11061545 (PMC8954637; doi:10.3390/jcm11061545)
Supplement: Supplementary file 1 [file jcm-11-01545-s001.zip]

Archive with 1 entries (1 files):
- jcm-1515551-supplementary.pdf
